# Supplementary material for: VCC-BPS: Vertical Collaborative Clustering using Bit Plane Slicing
Source: PLoS One. 2021 Jan 11;16(1):e0244691. doi: 10.1371/journal.pone.0244691 (PMC7799819; doi:10.1371/journal.pone.0244691)
Supplement: S1 File — (ZIP) [file pone.0244691.s001.zip]

Archive with 80 entries (77 files):
- Manuscript/
- Manuscript/.DS_Store
- Manuscript/Bit_Plane_Slicing1-eps-converted-to.pdf
- Manuscript/Bit_Plane_Slicing1.eps
- Manuscript/Bit_Plane_Slicing1.png
- Manuscript/BP_36-eps-converted-to.pdf
- Manuscript/BP_36.eps
- Manuscript/BP_36.png
- Manuscript/BP_46-eps-converted-to.pdf
- Manuscript/BP_46.eps
- Manuscript/BP_46.png
- Manuscript/BP_56-eps-converted-to.pdf
- Manuscript/BP_56.eps
- Manuscript/BP_56.png
- Manuscript/BP_57-eps-converted-to.pdf
- Manuscript/BP_57.eps
- Manuscript/BP_57.png
- Manuscript/BP_5712-eps-converted-to.pdf
- Manuscript/BP_5712.eps
- Manuscript/BP_5712.png
- Manuscript/BP_6212-eps-converted-to.pdf
- Manuscript/BP_6212.eps
- Manuscript/BP_6212.png
- Manuscript/BP_668-eps-converted-to.pdf
- Manuscript/BP_668.eps
- Manuscript/BP_668.png
- Manuscript/BP_67-eps-converted-to.pdf
- Manuscript/BP_67.eps
- Manuscript/BP_67.png
- Manuscript/BP_7312-eps-converted-to.pdf
- Manuscript/BP_7312.eps
- Manuscript/BP_7312.png
- Manuscript/BP_7452-eps-converted-to.pdf
- Manuscript/BP_7452.eps
- Manuscript/BP_7452.png
- Manuscript/BP_7612-eps-converted-to.pdf
- Manuscript/BP_7612.eps
- Manuscript/BP_7612.png
- Manuscript/BP_878-eps-converted-to.pdf
- Manuscript/BP_878.eps
- Manuscript/BP_878.png
- Manuscript/BP_888-eps-converted-to.pdf
- Manuscript/BP_888.eps
- Manuscript/BP_888.png
- Manuscript/Fig_1-eps-converted-to.pdf
- Manuscript/Fig_1.eps
- Manuscript/Fig_1.png
- Manuscript/Manuscript.aux
- Manuscript/Manuscript.log
- Manuscript/Manuscript.out
- Manuscript/Manuscript.pdf
- Manuscript/Manuscript.synctex.gz
- Manuscript/Manuscript.tex
- Manuscript/media/
- Manuscript/media/Bit_Plane_Slicing1.eps
- Manuscript/media/Bit_Plane_Slicing1.png
- Manuscript/media/Block_diag_fig_3-eps-converted-to.pdf
- Manuscript/media/Block_diag_fig_3.eps
- Manuscript/media/Block_diag_fig_3.png
- Manuscript/media/Fig_1.eps
- Manuscript/media/myGraph-eps-converted-to.pdf
- Manuscript/media/myGraph.eps
- Manuscript/media/myGraph.png
- Manuscript/media/Purity_figure_5.eps
- Manuscript/media/Purity_figure_5.png
- Manuscript/media/Transform_fig_2-eps-converted-to.pdf
- Manuscript/media/Transform_fig_2.eps
- Manuscript/media/Transform_fig_2.png
- Manuscript/My_Ref.bib
- Manuscript/plos2015.bst
- Manuscript/Purity_figure_5-eps-converted-to.pdf
- Manuscript/Purity_figure_5.eps
- Manuscript/Purity_figure_5.png
- Manuscript/Tables789/
- Manuscript/Tables789/Table7.png
- Manuscript/Tables789/Table7.tif
- Manuscript/Tables789/Table8.png
- Manuscript/Tables789/Table8.tif
- Manuscript/Tables789/Table9.png
- Manuscript/Tables789/Table9.tif
