# Supplementary material for: VCC-BPS: Vertical Collaborative Clustering using Bit Plane Slicing
Source: PLoS One. 2021 Jan 11;16(1):e0244691. doi: 10.1371/journal.pone.0244691 (PMC7799819; doi:10.1371/journal.pone.0244691)
Supplement: S1 File — (ZIP) [file pone.0244691.s001.zip › Manuscript/Manuscript.aux]

\relax 
\providecommand\hyper@newdestlabel[2]{}
\providecommand\HyperFirstAtBeginDocument{\AtBeginDocument}
\HyperFirstAtBeginDocument{\ifx\hyper@anchor\@undefined
\global\let\oldcontentsline\contentsline
\gdef\contentsline#1#2#3#4{\oldcontentsline{#1}{#2}{#3}}
\global\let\oldnewlabel\newlabel
\gdef\newlabel#1#2{\newlabelxx{#1}#2}
\gdef\newlabelxx#1#2#3#4#5#6{\oldnewlabel{#1}{{#2}{#3}}}
\AtEndDocument{\ifx\hyper@anchor\@undefined
\let\contentsline\oldcontentsline
\let\newlabel\oldnewlabel
\fi}
\fi}
\global\let\hyper@last\relax 
\gdef\HyperFirstAtBeginDocument#1{#1}
\providecommand\HyField@AuxAddToFields[1]{}
\providecommand\HyField@AuxAddToCoFields[2]{}
\bibstyle{plos2015}
\citation{r1}
\citation{r3}
\providecommand \oddpage@label [2]{}
\@writefile{toc}{\contentsline {section}{\numberline {1}Introduction}{1}{section.1}\protected@file@percent }
\citation{r4,r27}
\@writefile{lof}{\contentsline {figure}{\numberline {1}{\ignorespaces An example of clustering\relax }}{2}{figure.caption.2}\protected@file@percent }
\providecommand*\caption@xref[2]{\@setref\relax\@undefined{#1}}
\newlabel{fig:Clusters01}{{1}{2}{An example of clustering\relax }{figure.caption.2}{}}
\citation{r2,r28}
\citation{r20,r22}
\citation{r10,r16,r29,r34}
\citation{r23}
\citation{r20,r32,r33}
\citation{r15,r17}
\citation{r16,r32}
\citation{r14,r31}
\citation{r5}
\citation{r6,r7}
\citation{r8}
\citation{r3}
\@writefile{toc}{\contentsline {section}{\numberline {2}Literature Review}{4}{section.2}\protected@file@percent }
\@writefile{toc}{\contentsline {subsection}{\numberline {2.1}Clustering}{4}{subsection.2.1}\protected@file@percent }
\citation{r2}
\citation{r21}
\citation{r9}
\citation{r2}
\citation{r11}
\citation{r12}
\@writefile{toc}{\contentsline {subsection}{\numberline {2.2}Collaborative Clustering and the Vertical Type}{5}{subsection.2.2}\protected@file@percent }
\citation{r13}
\citation{r14}
\citation{r14}
\citation{r10}
\citation{r26,r30,r31}
\citation{r22}
\citation{r22}
\citation{r10,r34}
\citation{r32}
\citation{r33}
\citation{r35}
\citation{r36}
\citation{r24,r25}
\citation{r38}
\citation{r37}
\@writefile{toc}{\contentsline {subsection}{\numberline {2.3}Bit Plane Slicing}{7}{subsection.2.3}\protected@file@percent }
\@writefile{toc}{\contentsline {section}{\numberline {3}Proposed Methodology}{7}{section.3}\protected@file@percent }
\citation{r27}
\citation{r27}
\@writefile{lof}{\contentsline {figure}{\numberline {2}{\ignorespaces Bit Plane Slicing Description\nobreakspace  {}\cite  {r37}\relax }}{8}{figure.caption.3}\protected@file@percent }
\newlabel{fig:Bit_Plane_Slicing_2}{{2}{8}{Bit Plane Slicing Description~\cite {r37}\relax }{figure.caption.3}{}}
\@writefile{toc}{\contentsline {subsection}{\numberline {3.1}Local phase}{8}{subsection.3.1}\protected@file@percent }
\citation{r24,r25}
\@writefile{lof}{\contentsline {figure}{\numberline {3}{\ignorespaces Transformation from Input space to Code space\relax }}{9}{figure.caption.4}\protected@file@percent }
\newlabel{fig:Transform_fig_2}{{3}{9}{Transformation from Input space to Code space\relax }{figure.caption.4}{}}
\@writefile{lof}{\contentsline {figure}{\numberline {4}{\ignorespaces Proposed Approach Block Diagram\relax }}{9}{figure.caption.5}\protected@file@percent }
\newlabel{fig:Block_diag_fig_3}{{4}{9}{Proposed Approach Block Diagram\relax }{figure.caption.5}{}}
\@writefile{lot}{\contentsline {table}{\numberline {1}{\ignorespaces Code Map with predicted labels\relax }}{10}{table.caption.6}\protected@file@percent }
\newlabel{table:Code_Map_Predicted_Labels}{{1}{10}{Code Map with predicted labels\relax }{table.caption.6}{}}
\citation{r22}
\@writefile{toc}{\contentsline {subsection}{\numberline {3.2}Collaborative phase}{11}{subsection.3.2}\protected@file@percent }
\@writefile{toc}{\contentsline {section}{\numberline {4}Result Evaluation }{11}{section.4}\protected@file@percent }
\citation{r18}
\citation{r19}
\citation{r39}
\citation{r18}
\citation{r19}
\citation{r39}
\@writefile{toc}{\contentsline {subsection}{\numberline {4.1}Datasets}{12}{subsection.4.1}\protected@file@percent }
\@writefile{lof}{\contentsline {figure}{\numberline {5}{\ignorespaces Computational Cost of Measuring Purity\relax }}{12}{figure.caption.7}\protected@file@percent }
\newlabel{fig:CS_fig_6}{{5}{12}{Computational Cost of Measuring Purity\relax }{figure.caption.7}{}}
\@writefile{lot}{\contentsline {table}{\numberline {2}{\ignorespaces Dataset Description\relax }}{12}{table.caption.8}\protected@file@percent }
\newlabel{table:datasetDescription}{{2}{12}{Dataset Description\relax }{table.caption.8}{}}
\citation{r22,r28}
\citation{r10}
\@writefile{toc}{\contentsline {subsection}{\numberline {4.2}Evaluation Metrics}{13}{subsection.4.2}\protected@file@percent }
\citation{r20}
\citation{r10}
\@writefile{lof}{\contentsline {figure}{\numberline {6}{\ignorespaces Process of Local, Collaborative and Global Purity Measurements: (a) Local purity is computed at data site A without collaboration. (b) Collaborative purity is computed at A with respect to the result shared from site B, enhancing learning while data confidentiality is maintained. (c) Global purity is measured with respect pooled dataset where data confidentiality is compromised. This is done to check whether collaborative similarity is similar to global similarity.\relax }}{14}{figure.caption.9}\protected@file@percent }
\newlabel{fig:Purity}{{6}{14}{Process of Local, Collaborative and Global Purity Measurements: (a) Local purity is computed at data site A without collaboration. (b) Collaborative purity is computed at A with respect to the result shared from site B, enhancing learning while data confidentiality is maintained. (c) Global purity is measured with respect pooled dataset where data confidentiality is compromised. This is done to check whether collaborative similarity is similar to global similarity.\relax }{figure.caption.9}{}}
\@writefile{toc}{\contentsline {subsection}{\numberline {4.3}Experimental Results}{14}{subsection.4.3}\protected@file@percent }
\citation{r20}
\citation{r10}
\citation{r10,r29,r34}
\citation{r27}
\@writefile{toc}{\contentsline {section}{\numberline {5}Discussion}{15}{section.5}\protected@file@percent }
\newlabel{RF1}{16}
\@writefile{lot}{\contentsline {table}{\numberline {3}{\ignorespaces Geyser Dataset Local Result Table for A and B ($R^A,R^B$) using Purity Index\relax }}{16}{table.caption.10}\protected@file@percent }
\newlabel{table:Local_Result_Table}{{3}{16}{Geyser Dataset Local Result Table for A and B ($R^A,R^B$) using Purity Index\relax }{table.caption.10}{}}
\@writefile{lot}{\contentsline {table}{\numberline {4}{\ignorespaces Iris Dataset Local Result Table for A and B ($R^A,R^B$) using Purity Index\relax }}{16}{table.caption.10}\protected@file@percent }
\newlabel{table:Iris_Local_Result_Table}{{4}{16}{Iris Dataset Local Result Table for A and B ($R^A,R^B$) using Purity Index\relax }{table.caption.10}{}}
\@writefile{lot}{\contentsline {table}{\numberline {5}{\ignorespaces Iris Dataset Local Result Table for A and B ($R^A,R^B$) using Davies Bouldin Index\relax }}{17}{table.caption.11}\protected@file@percent }
\newlabel{Iris_Local_Result_DB_Description}{{5}{17}{Iris Dataset Local Result Table for A and B ($R^A,R^B$) using Davies Bouldin Index\relax }{table.caption.11}{}}
\@writefile{lot}{\contentsline {table}{\numberline {6}{\ignorespaces Iris Davies Bouldin Measurement\relax }}{17}{table.caption.12}\protected@file@percent }
\newlabel{table:Iris_DB_Measurement}{{6}{17}{Iris Davies Bouldin Measurement\relax }{table.caption.12}{}}
\newlabel{RF2}{18}
\@writefile{lof}{\contentsline {figure}{\numberline {7}{\ignorespaces Geyser Purity Measurement And Code Map Description\relax }}{18}{figure.caption.13}\protected@file@percent }
\newlabel{table:Purity_Measurement}{{7}{18}{Geyser Purity Measurement And Code Map Description\relax }{figure.caption.13}{}}
\newlabel{RF3}{19}
\@writefile{lof}{\contentsline {figure}{\numberline {8}{\ignorespaces Skin Purity Measurement And Code Map Description\relax }}{19}{figure.caption.14}\protected@file@percent }
\newlabel{table:Skin_Purity_Measurement}{{8}{19}{Skin Purity Measurement And Code Map Description\relax }{figure.caption.14}{}}
\newlabel{RF4}{20}
\@writefile{lof}{\contentsline {figure}{\numberline {9}{\ignorespaces Iris Purity Measurement And Code Map Description\relax }}{20}{figure.caption.15}\protected@file@percent }
\newlabel{table:Iris_Purity_Measurement}{{9}{20}{Iris Purity Measurement And Code Map Description\relax }{figure.caption.15}{}}
\citation{r20}
\citation{r10}
\@writefile{toc}{\contentsline {section}{\numberline {6}Conclusion and Future Work}{21}{section.6}\protected@file@percent }
\bibcite{r1}{1}
\@writefile{lot}{\contentsline {table}{\numberline {7}{\ignorespaces Comparison of Existing and Proposed Work\relax }}{22}{table.caption.16}\protected@file@percent }
\newlabel{table:Existing_Proposed_Comparision}{{7}{22}{Comparison of Existing and Proposed Work\relax }{table.caption.16}{}}
\bibcite{r2}{2}
\bibcite{r3}{3}
\bibcite{r4}{4}
\bibcite{r5}{5}
\bibcite{r6}{6}
\bibcite{r7}{7}
\bibcite{r8}{8}
\bibcite{r9}{9}
\bibcite{r10}{10}
\bibcite{r11}{11}
\bibcite{r12}{12}
\bibcite{r13}{13}
\bibcite{r14}{14}
\bibcite{r15}{15}
\bibcite{r16}{16}
\bibcite{r17}{17}
\bibcite{r18}{18}
\bibcite{r19}{19}
\bibcite{r20}{20}
\bibcite{r21}{21}
\bibcite{r22}{22}
\bibcite{r23}{23}
\bibcite{r24}{24}
\bibcite{r25}{25}
\bibcite{r26}{26}
\bibcite{r27}{27}
\bibcite{r28}{28}
\bibcite{r29}{29}
\bibcite{r30}{30}
\bibcite{r31}{31}
\bibcite{r32}{32}
\bibcite{r33}{33}
\bibcite{r34}{34}
\bibcite{r35}{35}
\bibcite{r36}{36}
\bibcite{r37}{37}
\bibcite{r38}{38}
\bibcite{r39}{39}
\newlabel{LastPage}{{}{25}{}{page.25}{}}
\xdef\lastpage@lastpage{25}
\xdef\lastpage@lastpageHy{25}
