# Supplementary material for: VCC-BPS: Vertical Collaborative Clustering using Bit Plane Slicing
Source: PLoS One. 2021 Jan 11;16(1):e0244691. doi: 10.1371/journal.pone.0244691 (PMC7799819; doi:10.1371/journal.pone.0244691)
Supplement: S1 File — (ZIP) [file pone.0244691.s001.zip › Manuscript/Manuscript.log]

This is pdfTeX, Version 3.14159265-2.6-1.40.20 (MiKTeX 2.9.7050 64-bit) (preloaded format=pdflatex 2019.7.9)  26 DEC 2020 14:48
entering extended mode
**./Manuscript.tex
(Manuscript.tex
LaTeX2e <2018-12-01>
("C:\Program Files\MiKTeX 2.9\tex/latex/base\article.cls"
Document Class: article 2018/09/03 v1.4i Standard LaTeX document class
("C:\Program Files\MiKTeX 2.9\tex/latex/base\size10.clo"
File: size10.clo 2018/09/03 v1.4i Standard LaTeX file (size option)
)
\c@part=\count80
\c@section=\count81
\c@subsection=\count82
\c@subsubsection=\count83
\c@paragraph=\count84
\c@subparagraph=\count85
\c@figure=\count86
\c@table=\count87
\abovecaptionskip=\skip41
\belowcaptionskip=\skip42
\bibindent=\dimen102
)
("C:\Program Files\MiKTeX 2.9\tex/latex/geometry\geometry.sty"
Package: geometry 2018/04/16 v5.8 Page Geometry

("C:\Program Files\MiKTeX 2.9\tex/latex/graphics\keyval.sty"
Package: keyval 2014/10/28 v1.15 key=value parser (DPC)
\KV@toks@=\toks14
)
("C:\Program Files\MiKTeX 2.9\tex/generic/oberdiek\ifpdf.sty"
Package: ifpdf 2018/09/07 v3.3 Provides the ifpdf switch
)
("C:\Program Files\MiKTeX 2.9\tex/generic/oberdiek\ifvtex.sty"
Package: ifvtex 2016/05/16 v1.6 Detect VTeX and its facilities (HO)
Package ifvtex Info: VTeX not detected.
)
("C:\Program Files\MiKTeX 2.9\tex/generic/ifxetex\ifxetex.sty"
Package: ifxetex 2010/09/12 v0.6 Provides ifxetex conditional
)
\Gm@cnth=\count88
\Gm@cntv=\count89
\c@Gm@tempcnt=\count90
\Gm@bindingoffset=\dimen103
\Gm@wd@mp=\dimen104
\Gm@odd@mp=\dimen105
\Gm@even@mp=\dimen106
\Gm@layoutwidth=\dimen107
\Gm@layoutheight=\dimen108
\Gm@layouthoffset=\dimen109
\Gm@layoutvoffset=\dimen110
\Gm@dimlist=\toks15

("C:\Program Files\MiKTeX 2.9\tex/latex/geometry\geometry.cfg"))
("C:\Program Files\MiKTeX 2.9\tex/latex/adjustbox\adjustbox.sty"
Package: adjustbox 2019/01/04 v1.2 Adjusting TeX boxes (trim, clip, ...)

("C:\Program Files\MiKTeX 2.9\tex/latex/xkeyval\xkeyval.sty"
Package: xkeyval 2014/12/03 v2.7a package option processing (HA)

("C:\Program Files\MiKTeX 2.9\tex/generic/xkeyval\xkeyval.tex"
("C:\Program Files\MiKTeX 2.9\tex/generic/xkeyval\xkvutils.tex"
\XKV@toks=\toks16
\XKV@tempa@toks=\toks17
)
\XKV@depth=\count91
File: xkeyval.tex 2014/12/03 v2.7a key=value parser (HA)
))
("C:\Program Files\MiKTeX 2.9\tex/latex/adjustbox\adjcalc.sty"
Package: adjcalc 2012/05/16 v1.1 Provides advanced setlength with multiple back
-ends (calc, etex, pgfmath)
)
("C:\Program Files\MiKTeX 2.9\tex/latex/adjustbox\trimclip.sty"
Package: trimclip 2018/04/08 v1.1 Trim and clip general TeX material

("C:\Program Files\MiKTeX 2.9\tex/latex/graphics\graphicx.sty"
Package: graphicx 2017/06/01 v1.1a Enhanced LaTeX Graphics (DPC,SPQR)

("C:\Program Files\MiKTeX 2.9\tex/latex/graphics\graphics.sty"
Package: graphics 2017/06/25 v1.2c Standard LaTeX Graphics (DPC,SPQR)

("C:\Program Files\MiKTeX 2.9\tex/latex/graphics\trig.sty"
Package: trig 2016/01/03 v1.10 sin cos tan (DPC)
)
("C:\Program Files\MiKTeX 2.9\tex/latex/graphics-cfg\graphics.cfg"
File: graphics.cfg 2016/06/04 v1.11 sample graphics configuration
)
Package graphics Info: Driver file: pdftex.def on input line 99.

("C:\Program Files\MiKTeX 2.9\tex/latex/graphics-def\pdftex.def"
File: pdftex.def 2018/01/08 v1.0l Graphics/color driver for pdftex
))
\Gin@req@height=\dimen111
\Gin@req@width=\dimen112
)
("C:\Program Files\MiKTeX 2.9\tex/latex/collectbox\collectbox.sty"
Package: collectbox 2012/05/17 v0.4b Collect macro arguments as boxes
\collectedbox=\box27
)
\tc@llx=\dimen113
\tc@lly=\dimen114
\tc@urx=\dimen115
\tc@ury=\dimen116
Package trimclip Info: Using driver 'tc-pdftex.def'.

("C:\Program Files\MiKTeX 2.9\tex/latex/adjustbox\tc-pdftex.def"
File: tc-pdftex.def 2019/01/04 v2.2 Clipping driver for pdftex
))
\adjbox@Width=\dimen117
\adjbox@Height=\dimen118
\adjbox@Depth=\dimen119
\adjbox@Totalheight=\dimen120
\adjbox@pwidth=\dimen121
\adjbox@pheight=\dimen122
\adjbox@pdepth=\dimen123
\adjbox@ptotalheight=\dimen124

("C:\Program Files\MiKTeX 2.9\tex/latex/ifoddpage\ifoddpage.sty"
Package: ifoddpage 2016/04/23 v1.1 Conditionals for odd/even page detection
\c@checkoddpage=\count92
)
("C:\Program Files\MiKTeX 2.9\tex/latex/varwidth\varwidth.sty"
Package: varwidth 2009/03/30 ver 0.92;  Variable-width minipages
\@vwid@box=\box28
\sift@deathcycles=\count93
\@vwid@loff=\dimen125
\@vwid@roff=\dimen126
))
("C:\Program Files\MiKTeX 2.9\tex/latex/amsmath\amsmath.sty"
Package: amsmath 2018/12/01 v2.17b AMS math features
\@mathmargin=\skip43

For additional information on amsmath, use the `?' option.
("C:\Program Files\MiKTeX 2.9\tex/latex/amsmath\amstext.sty"
Package: amstext 2000/06/29 v2.01 AMS text

("C:\Program Files\MiKTeX 2.9\tex/latex/amsmath\amsgen.sty"
File: amsgen.sty 1999/11/30 v2.0 generic functions
\@emptytoks=\toks18
\ex@=\dimen127
))
("C:\Program Files\MiKTeX 2.9\tex/latex/amsmath\amsbsy.sty"
Package: amsbsy 1999/11/29 v1.2d Bold Symbols
\pmbraise@=\dimen128
)
("C:\Program Files\MiKTeX 2.9\tex/latex/amsmath\amsopn.sty"
Package: amsopn 2016/03/08 v2.02 operator names
)
\inf@bad=\count94
LaTeX Info: Redefining \frac on input line 223.
\uproot@=\count95
\leftroot@=\count96
LaTeX Info: Redefining \overline on input line 385.
\classnum@=\count97
\DOTSCASE@=\count98
LaTeX Info: Redefining \ldots on input line 482.
LaTeX Info: Redefining \dots on input line 485.
LaTeX Info: Redefining \cdots on input line 606.
\Mathstrutbox@=\box29
\strutbox@=\box30
\big@size=\dimen129
LaTeX Font Info:    Redeclaring font encoding OML on input line 729.
LaTeX Font Info:    Redeclaring font encoding OMS on input line 730.
\macc@depth=\count99
\c@MaxMatrixCols=\count100
\dotsspace@=\muskip10
\c@parentequation=\count101
\dspbrk@lvl=\count102
\tag@help=\toks19
\row@=\count103
\column@=\count104
\maxfields@=\count105
\andhelp@=\toks20
\eqnshift@=\dimen130
\alignsep@=\dimen131
\tagshift@=\dimen132
\tagwidth@=\dimen133
\totwidth@=\dimen134
\lineht@=\dimen135
\@envbody=\toks21
\multlinegap=\skip44
\multlinetaggap=\skip45
\mathdisplay@stack=\toks22
LaTeX Info: Redefining \[ on input line 2844.
LaTeX Info: Redefining \] on input line 2845.
)
("C:\Program Files\MiKTeX 2.9\tex/latex/amsfonts\amssymb.sty"
Package: amssymb 2013/01/14 v3.01 AMS font symbols

("C:\Program Files\MiKTeX 2.9\tex/latex/amsfonts\amsfonts.sty"
Package: amsfonts 2013/01/14 v3.01 Basic AMSFonts support
\symAMSa=\mathgroup4
\symAMSb=\mathgroup5
LaTeX Font Info:    Overwriting math alphabet `\mathfrak' in version `bold'
(Font)                  U/euf/m/n --> U/euf/b/n on input line 106.
))
("C:\Program Files\MiKTeX 2.9\tex/latex/soul\soul.sty"
Package: soul 2003/11/17 v2.4 letterspacing/underlining (mf)
\SOUL@word=\toks23
\SOUL@lasttoken=\toks24
\SOUL@cmds=\toks25
\SOUL@buffer=\toks26
\SOUL@token=\toks27
\SOUL@spaceskip=\skip46
\SOUL@ttwidth=\dimen136
\SOUL@uldp=\dimen137
\SOUL@ulht=\dimen138
)
("C:\Program Files\MiKTeX 2.9\tex/latex/changepage\changepage.sty"
Package: changepage 2009/10/20 v1.0c check page and change page layout
\c@cp@cntr=\count106
\cp@tempcnt=\count107
LaTeX Info: Redefining \checkoddpage on input line 59.
)
("C:\Program Files\MiKTeX 2.9\tex/latex/graphics\rotating.sty"
Package: rotating 2016/08/11 v2.16d rotated objects in LaTeX

("C:\Program Files\MiKTeX 2.9\tex/latex/base\ifthen.sty"
Package: ifthen 2014/09/29 v1.1c Standard LaTeX ifthen package (DPC)
)
\c@r@tfl@t=\count108
\rotFPtop=\skip47
\rotFPbot=\skip48
\rot@float@box=\box31
\rot@mess@toks=\toks28
)
("C:\Program Files\MiKTeX 2.9\tex/latex/base\inputenc.sty"
Package: inputenc 2018/08/11 v1.3c Input encoding file
\inpenc@prehook=\toks29
\inpenc@posthook=\toks30

("C:\Program Files\MiKTeX 2.9\tex/latex/ucs\utf8x.def"
File: utf8x.def 2004/10/17 UCS: Input encoding UTF-8
))
("C:\Program Files\MiKTeX 2.9\tex/latex/ucs\ucs.sty"
Package: ucs 2013/05/11 v2.2 UCS: Unicode input support

("C:\Program Files\MiKTeX 2.9\tex/latex/ucs\uni-global.def"
File: uni-global.def 2013/05/13 UCS: Unicode global data
)
\uc@secondtry=\count109
\uc@combtoks=\toks31
\uc@combtoksb=\toks32
\uc@temptokena=\toks33
)
("C:\Program Files\MiKTeX 2.9\tex/latex/oberdiek\epstopdf.sty"
Package: epstopdf 2016/05/15 v2.6 Conversion with epstopdf on the fly (HO)

("C:\Program Files\MiKTeX 2.9\tex/latex/oberdiek\epstopdf-base.sty"
Package: epstopdf-base 2016/05/15 v2.6 Base part for package epstopdf

("C:\Program Files\MiKTeX 2.9\tex/generic/oberdiek\infwarerr.sty"
Package: infwarerr 2016/05/16 v1.4 Providing info/warning/error messages (HO)
)
("C:\Program Files\MiKTeX 2.9\tex/latex/oberdiek\grfext.sty"
Package: grfext 2016/05/16 v1.2 Manage graphics extensions (HO)

("C:\Program Files\MiKTeX 2.9\tex/generic/oberdiek\kvdefinekeys.sty"
Package: kvdefinekeys 2016/05/16 v1.4 Define keys (HO)

("C:\Program Files\MiKTeX 2.9\tex/generic/oberdiek\ltxcmds.sty"
Package: ltxcmds 2016/05/16 v1.23 LaTeX kernel commands for general use (HO)
)))
("C:\Program Files\MiKTeX 2.9\tex/latex/oberdiek\kvoptions.sty"
Package: kvoptions 2016/05/16 v3.12 Key value format for package options (HO)

("C:\Program Files\MiKTeX 2.9\tex/generic/oberdiek\kvsetkeys.sty"
Package: kvsetkeys 2016/05/16 v1.17 Key value parser (HO)

("C:\Program Files\MiKTeX 2.9\tex/generic/oberdiek\etexcmds.sty"
Package: etexcmds 2016/05/16 v1.6 Avoid name clashes with e-TeX commands (HO)

("C:\Program Files\MiKTeX 2.9\tex/generic/oberdiek\ifluatex.sty"
Package: ifluatex 2016/05/16 v1.4 Provides the ifluatex switch (HO)
Package ifluatex Info: LuaTeX not detected.
))))
("C:\Program Files\MiKTeX 2.9\tex/generic/oberdiek\pdftexcmds.sty"
Package: pdftexcmds 2018/09/10 v0.29 Utility functions of pdfTeX for LuaTeX (HO
)
Package pdftexcmds Info: LuaTeX not detected.
Package pdftexcmds Info: \pdf@primitive is available.
Package pdftexcmds Info: \pdf@ifprimitive is available.
Package pdftexcmds Info: \pdfdraftmode found.
)
Package epstopdf-base Info: Redefining graphics rule for `.eps' on input line 4
38.
Package grfext Info: Graphics extension search list:
(grfext)             [.pdf,.png,.jpg,.mps,.jpeg,.jbig2,.jb2,.PDF,.PNG,.JPG,.JPE
G,.JBIG2,.JB2,.eps]
(grfext)             \AppendGraphicsExtensions on input line 456.
))
("C:\Program Files\MiKTeX 2.9\tex/latex/base\textcomp.sty"
Package: textcomp 2018/08/11 v2.0j Standard LaTeX package
Package textcomp Info: Sub-encoding information:
(textcomp)               5 = only ISO-Adobe without \textcurrency
(textcomp)               4 = 5 + \texteuro
(textcomp)               3 = 4 + \textohm
(textcomp)               2 = 3 + \textestimated + \textcurrency
(textcomp)               1 = TS1 - \textcircled - \t
(textcomp)               0 = TS1 (full)
(textcomp)             Font families with sub-encoding setting implement
(textcomp)             only a restricted character set as indicated.
(textcomp)             Family '?' is the default used for unknown fonts.
(textcomp)             See the documentation for details.
Package textcomp Info: Setting ? sub-encoding to TS1/1 on input line 79.

("C:\Program Files\MiKTeX 2.9\tex/latex/base\ts1enc.def"
File: ts1enc.def 2001/06/05 v3.0e (jk/car/fm) Standard LaTeX file
)
LaTeX Info: Redefining \oldstylenums on input line 334.
Package textcomp Info: Setting cmr sub-encoding to TS1/0 on input line 349.
Package textcomp Info: Setting cmss sub-encoding to TS1/0 on input line 350.
Package textcomp Info: Setting cmtt sub-encoding to TS1/0 on input line 351.
Package textcomp Info: Setting cmvtt sub-encoding to TS1/0 on input line 352.
Package textcomp Info: Setting cmbr sub-encoding to TS1/0 on input line 353.
Package textcomp Info: Setting cmtl sub-encoding to TS1/0 on input line 354.
Package textcomp Info: Setting ccr sub-encoding to TS1/0 on input line 355.
Package textcomp Info: Setting ptm sub-encoding to TS1/4 on input line 356.
Package textcomp Info: Setting pcr sub-encoding to TS1/4 on input line 357.
Package textcomp Info: Setting phv sub-encoding to TS1/4 on input line 358.
Package textcomp Info: Setting ppl sub-encoding to TS1/3 on input line 359.
Package textcomp Info: Setting pag sub-encoding to TS1/4 on input line 360.
Package textcomp Info: Setting pbk sub-encoding to TS1/4 on input line 361.
Package textcomp Info: Setting pnc sub-encoding to TS1/4 on input line 362.
Package textcomp Info: Setting pzc sub-encoding to TS1/4 on input line 363.
Package textcomp Info: Setting bch sub-encoding to TS1/4 on input line 364.
Package textcomp Info: Setting put sub-encoding to TS1/5 on input line 365.
Package textcomp Info: Setting uag sub-encoding to TS1/5 on input line 366.
Package textcomp Info: Setting ugq sub-encoding to TS1/5 on input line 367.
Package textcomp Info: Setting ul8 sub-encoding to TS1/4 on input line 368.
Package textcomp Info: Setting ul9 sub-encoding to TS1/4 on input line 369.
Package textcomp Info: Setting augie sub-encoding to TS1/5 on input line 370.
Package textcomp Info: Setting dayrom sub-encoding to TS1/3 on input line 371.
Package textcomp Info: Setting dayroms sub-encoding to TS1/3 on input line 372.

Package textcomp Info: Setting pxr sub-encoding to TS1/0 on input line 373.
Package textcomp Info: Setting pxss sub-encoding to TS1/0 on input line 374.
Package textcomp Info: Setting pxtt sub-encoding to TS1/0 on input line 375.
Package textcomp Info: Setting txr sub-encoding to TS1/0 on input line 376.
Package textcomp Info: Setting txss sub-encoding to TS1/0 on input line 377.
Package textcomp Info: Setting txtt sub-encoding to TS1/0 on input line 378.
Package textcomp Info: Setting lmr sub-encoding to TS1/0 on input line 379.
Package textcomp Info: Setting lmdh sub-encoding to TS1/0 on input line 380.
Package textcomp Info: Setting lmss sub-encoding to TS1/0 on input line 381.
Package textcomp Info: Setting lmssq sub-encoding to TS1/0 on input line 382.
Package textcomp Info: Setting lmvtt sub-encoding to TS1/0 on input line 383.
Package textcomp Info: Setting lmtt sub-encoding to TS1/0 on input line 384.
Package textcomp Info: Setting qhv sub-encoding to TS1/0 on input line 385.
Package textcomp Info: Setting qag sub-encoding to TS1/0 on input line 386.
Package textcomp Info: Setting qbk sub-encoding to TS1/0 on input line 387.
Package textcomp Info: Setting qcr sub-encoding to TS1/0 on input line 388.
Package textcomp Info: Setting qcs sub-encoding to TS1/0 on input line 389.
Package textcomp Info: Setting qpl sub-encoding to TS1/0 on input line 390.
Package textcomp Info: Setting qtm sub-encoding to TS1/0 on input line 391.
Package textcomp Info: Setting qzc sub-encoding to TS1/0 on input line 392.
Package textcomp Info: Setting qhvc sub-encoding to TS1/0 on input line 393.
Package textcomp Info: Setting futs sub-encoding to TS1/4 on input line 394.
Package textcomp Info: Setting futx sub-encoding to TS1/4 on input line 395.
Package textcomp Info: Setting futj sub-encoding to TS1/4 on input line 396.
Package textcomp Info: Setting hlh sub-encoding to TS1/3 on input line 397.
Package textcomp Info: Setting hls sub-encoding to TS1/3 on input line 398.
Package textcomp Info: Setting hlst sub-encoding to TS1/3 on input line 399.
Package textcomp Info: Setting hlct sub-encoding to TS1/5 on input line 400.
Package textcomp Info: Setting hlx sub-encoding to TS1/5 on input line 401.
Package textcomp Info: Setting hlce sub-encoding to TS1/5 on input line 402.
Package textcomp Info: Setting hlcn sub-encoding to TS1/5 on input line 403.
Package textcomp Info: Setting hlcw sub-encoding to TS1/5 on input line 404.
Package textcomp Info: Setting hlcf sub-encoding to TS1/5 on input line 405.
Package textcomp Info: Setting pplx sub-encoding to TS1/3 on input line 406.
Package textcomp Info: Setting pplj sub-encoding to TS1/3 on input line 407.
Package textcomp Info: Setting ptmx sub-encoding to TS1/4 on input line 408.
Package textcomp Info: Setting ptmj sub-encoding to TS1/4 on input line 409.
)
("C:\Program Files\MiKTeX 2.9\tex/latex/marvosym\marvosym.sty"
Package: marvosym 2011/07/20 v2.2 Martin Vogel's Symbols font definitions
)
(C:\Users\Woqar\AppData\Roaming\MiKTeX\2.9\tex/latex/cite\cite.sty
LaTeX Info: Redefining \cite on input line 302.
LaTeX Info: Redefining \nocite on input line 332.
Package: cite 2015/02/27  v 5.5
)
("C:\Program Files\MiKTeX 2.9\tex/latex/hyperref\nameref.sty"
Package: nameref 2016/05/21 v2.44 Cross-referencing by name of section

("C:\Program Files\MiKTeX 2.9\tex/latex/oberdiek\refcount.sty"
Package: refcount 2016/05/16 v3.5 Data extraction from label references (HO)
)
("C:\Program Files\MiKTeX 2.9\tex/generic/oberdiek\gettitlestring.sty"
Package: gettitlestring 2016/05/16 v1.5 Cleanup title references (HO)
)
\c@section@level=\count110
LaTeX Info: Redefining \ref on input line 355.
LaTeX Info: Redefining \pageref on input line 355.
)
("C:\Program Files\MiKTeX 2.9\tex/latex/hyperref\hyperref.sty"
Package: hyperref 2018/11/30 v6.88e Hypertext links for LaTeX

("C:\Program Files\MiKTeX 2.9\tex/generic/oberdiek\hobsub-hyperref.sty"
Package: hobsub-hyperref 2016/05/16 v1.14 Bundle oberdiek, subset hyperref (HO)


("C:\Program Files\MiKTeX 2.9\tex/generic/oberdiek\hobsub-generic.sty"
Package: hobsub-generic 2016/05/16 v1.14 Bundle oberdiek, subset generic (HO)
Package: hobsub 2016/05/16 v1.14 Construct package bundles (HO)
Package hobsub Info: Skipping package `infwarerr' (already loaded).
Package hobsub Info: Skipping package `ltxcmds' (already loaded).
Package hobsub Info: Skipping package `ifluatex' (already loaded).
Package hobsub Info: Skipping package `ifvtex' (already loaded).
Package: intcalc 2016/05/16 v1.2 Expandable calculations with integers (HO)
Package hobsub Info: Skipping package `ifpdf' (already loaded).
Package hobsub Info: Skipping package `etexcmds' (already loaded).
Package hobsub Info: Skipping package `kvsetkeys' (already loaded).
Package hobsub Info: Skipping package `kvdefinekeys' (already loaded).
Package hobsub Info: Skipping package `pdftexcmds' (already loaded).
Package: pdfescape 2016/05/16 v1.14 Implements pdfTeX's escape features (HO)
Package: bigintcalc 2016/05/16 v1.4 Expandable calculations on big integers (HO
)
Package: bitset 2016/05/16 v1.2 Handle bit-vector datatype (HO)
Package: uniquecounter 2016/05/16 v1.3 Provide unlimited unique counter (HO)
)
Package hobsub Info: Skipping package `hobsub' (already loaded).
Package: letltxmacro 2016/05/16 v1.5 Let assignment for LaTeX macros (HO)
Package: hopatch 2016/05/16 v1.3 Wrapper for package hooks (HO)
Package: xcolor-patch 2016/05/16 xcolor patch
Package: atveryend 2016/05/16 v1.9 Hooks at the very end of document (HO)
Package atveryend Info: \enddocument detected (standard20110627).
Package: atbegshi 2016/06/09 v1.18 At begin shipout hook (HO)
Package hobsub Info: Skipping package `refcount' (already loaded).
Package: hycolor 2016/05/16 v1.8 Color options for hyperref/bookmark (HO)
)
("C:\Program Files\MiKTeX 2.9\tex/latex/oberdiek\auxhook.sty"
Package: auxhook 2016/05/16 v1.4 Hooks for auxiliary files (HO)
)
\@linkdim=\dimen139
\Hy@linkcounter=\count111
\Hy@pagecounter=\count112

("C:\Program Files\MiKTeX 2.9\tex/latex/hyperref\pd1enc.def"
File: pd1enc.def 2018/11/30 v6.88e Hyperref: PDFDocEncoding definition (HO)
)
\Hy@SavedSpaceFactor=\count113

("C:\Program Files\MiKTeX 2.9\tex/latex/00miktex\hyperref.cfg"
File: hyperref.cfg 2002/06/06 v1.2 hyperref configuration of TeXLive
)
Package hyperref Info: Hyper figures OFF on input line 4519.
Package hyperref Info: Link nesting OFF on input line 4524.
Package hyperref Info: Hyper index ON on input line 4527.
Package hyperref Info: Plain pages OFF on input line 4534.
Package hyperref Info: Backreferencing OFF on input line 4539.
Package hyperref Info: Implicit mode ON; LaTeX internals redefined.
Package hyperref Info: Bookmarks ON on input line 4772.
\c@Hy@tempcnt=\count114

("C:\Program Files\MiKTeX 2.9\tex/latex/url\url.sty"
\Urlmuskip=\muskip11
Package: url 2013/09/16  ver 3.4  Verb mode for urls, etc.
)
LaTeX Info: Redefining \url on input line 5125.
\XeTeXLinkMargin=\dimen140
\Fld@menulength=\count115
\Field@Width=\dimen141
\Fld@charsize=\dimen142
Package hyperref Info: Hyper figures OFF on input line 6380.
Package hyperref Info: Link nesting OFF on input line 6385.
Package hyperref Info: Hyper index ON on input line 6388.
Package hyperref Info: backreferencing OFF on input line 6395.
Package hyperref Info: Link coloring OFF on input line 6400.
Package hyperref Info: Link coloring with OCG OFF on input line 6405.
Package hyperref Info: PDF/A mode OFF on input line 6410.
LaTeX Info: Redefining \ref on input line 6450.
LaTeX Info: Redefining \pageref on input line 6454.
\Hy@abspage=\count116
\c@Item=\count117
\c@Hfootnote=\count118
)
Package hyperref Info: Driver (autodetected): hpdftex.

("C:\Program Files\MiKTeX 2.9\tex/latex/hyperref\hpdftex.def"
File: hpdftex.def 2018/11/30 v6.88e Hyperref driver for pdfTeX
\Fld@listcount=\count119
\c@bookmark@seq@number=\count120

("C:\Program Files\MiKTeX 2.9\tex/latex/oberdiek\rerunfilecheck.sty"
Package: rerunfilecheck 2016/05/16 v1.8 Rerun checks for auxiliary files (HO)
Package uniquecounter Info: New unique counter `rerunfilecheck' on input line 2
82.
)
\Hy@SectionHShift=\skip49
)
("C:\Program Files\MiKTeX 2.9\tex/latex/lineno\lineno.sty"
Package: lineno 2005/11/02 line numbers on paragraphs v4.41
\linenopenalty=\count121
\output=\toks34
\linenoprevgraf=\count122
\linenumbersep=\dimen143
\linenumberwidth=\dimen144
\c@linenumber=\count123
\c@pagewiselinenumber=\count124
\c@LN@truepage=\count125
\c@internallinenumber=\count126
\c@internallinenumbers=\count127
\quotelinenumbersep=\dimen145
\bframerule=\dimen146
\bframesep=\dimen147
\bframebox=\box32
LaTeX Info: Redefining \\ on input line 3056.
)
("C:\Program Files\MiKTeX 2.9\tex/latex/microtype\microtype.sty"
Package: microtype 2019/10/10 v2.7c Micro-typographical refinements (RS)
\MT@toks=\toks35
\MT@count=\count128
LaTeX Info: Redefining \textls on input line 790.
\MT@outer@kern=\dimen148
LaTeX Info: Redefining \textmicrotypecontext on input line 1347.
\MT@listname@count=\count129

("C:\Program Files\MiKTeX 2.9\tex/latex/microtype\microtype-pdftex.def"
File: microtype-pdftex.def 2019/10/10 v2.7c Definitions specific to pdftex (RS)

LaTeX Info: Redefining \lsstyle on input line 914.
LaTeX Info: Redefining \lslig on input line 914.
\MT@outer@space=\skip50
)
Package microtype Info: Loading configuration file microtype.cfg.

("C:\Program Files\MiKTeX 2.9\tex/latex/microtype\microtype.cfg"
File: microtype.cfg 2019/10/10 v2.7c microtype main configuration file (RS)
))
("C:\Program Files\MiKTeX 2.9\tex/latex/xcolor\xcolor.sty"
Package: xcolor 2016/05/11 v2.12 LaTeX color extensions (UK)

("C:\Program Files\MiKTeX 2.9\tex/latex/graphics-cfg\color.cfg"
File: color.cfg 2016/01/02 v1.6 sample color configuration
)
Package xcolor Info: Driver file: pdftex.def on input line 225.

("C:\Program Files\MiKTeX 2.9\tex/latex/colortbl\colortbl.sty"
Package: colortbl 2018/12/12 v1.0d Color table columns (DPC)

("C:\Program Files\MiKTeX 2.9\tex/latex/tools\array.sty"
Package: array 2018/12/30 v2.4k Tabular extension package (FMi)
\col@sep=\dimen149
\ar@mcellbox=\box33
\extrarowheight=\dimen150
\NC@list=\toks36
\extratabsurround=\skip51
\backup@length=\skip52
\ar@cellbox=\box34
)
\everycr=\toks37
\minrowclearance=\skip53
)
\rownum=\count130
Package xcolor Info: Model `cmy' substituted by `cmy0' on input line 1348.
Package xcolor Info: Model `hsb' substituted by `rgb' on input line 1352.
Package xcolor Info: Model `RGB' extended on input line 1364.
Package xcolor Info: Model `HTML' substituted by `rgb' on input line 1366.
Package xcolor Info: Model `Hsb' substituted by `hsb' on input line 1367.
Package xcolor Info: Model `tHsb' substituted by `hsb' on input line 1368.
Package xcolor Info: Model `HSB' substituted by `hsb' on input line 1369.
Package xcolor Info: Model `Gray' substituted by `gray' on input line 1370.
Package xcolor Info: Model `wave' substituted by `hsb' on input line 1371.
)
\savedwidth=\skip54

("C:\Program Files\MiKTeX 2.9\tex/latex/caption\caption.sty"
Package: caption 2018/10/06 v3.3-154 Customizing captions (AR)

("C:\Program Files\MiKTeX 2.9\tex/latex/caption\caption3.sty"
Package: caption3 2018/09/12 v1.8c caption3 kernel (AR)
Package caption3 Info: TeX engine: e-TeX on input line 64.
\captionmargin=\dimen151
\captionmargin@=\dimen152
\captionwidth=\dimen153
\caption@tempdima=\dimen154
\caption@indent=\dimen155
\caption@parindent=\dimen156
\caption@hangindent=\dimen157
)
\c@caption@flags=\count131
\c@ContinuedFloat=\count132
Package caption Info: hyperref package is loaded.
Package caption Info: rotating package is loaded.
)
("C:\Program Files\MiKTeX 2.9\tex/latex/lastpage\lastpage.sty"
Package: lastpage 2015/03/29 v1.2m Refers to last page's name (HMM; JPG)
)
("C:\Program Files\MiKTeX 2.9\tex/latex/fancyhdr\fancyhdr.sty"
Package: fancyhdr 2019/01/31 v3.10 Extensive control of page headers and footer
s
\f@nch@headwidth=\skip55
\f@nch@O@elh=\skip56
\f@nch@O@erh=\skip57
\f@nch@O@olh=\skip58
\f@nch@O@orh=\skip59
\f@nch@O@elf=\skip60
\f@nch@O@erf=\skip61
\f@nch@O@olf=\skip62
\f@nch@O@orf=\skip63
)
("C:\Program Files\MiKTeX 2.9\tex/latex/booktabs\booktabs.sty"
Package: booktabs 2005/04/14 v1.61803 publication quality tables
\heavyrulewidth=\dimen158
\lightrulewidth=\dimen159
\cmidrulewidth=\dimen160
\belowrulesep=\dimen161
\belowbottomsep=\dimen162
\aboverulesep=\dimen163
\abovetopsep=\dimen164
\cmidrulesep=\dimen165
\cmidrulekern=\dimen166
\defaultaddspace=\dimen167
\@cmidla=\count133
\@cmidlb=\count134
\@aboverulesep=\dimen168
\@belowrulesep=\dimen169
\@thisruleclass=\count135
\@lastruleclass=\count136
\@thisrulewidth=\dimen170
)
("C:\Program Files\MiKTeX 2.9\tex/latex/ltablex\ltablex.sty"
Package: ltablex 2014/08/13 v1.1 Modified tabularx

("C:\Program Files\MiKTeX 2.9\tex/latex/tools\longtable.sty"
Package: longtable 2014/10/28 v4.11 Multi-page Table package (DPC)+ FMi change
\LTleft=\skip64
\LTright=\skip65
\LTpre=\skip66
\LTpost=\skip67
\LTchunksize=\count137
\LTcapwidth=\dimen171
\LT@head=\box35
\LT@firsthead=\box36
\LT@foot=\box37
\LT@lastfoot=\box38
\LT@cols=\count138
\LT@rows=\count139
\c@LT@tables=\count140
\c@LT@chunks=\count141
\LT@p@ftn=\toks38
)
("C:\Program Files\MiKTeX 2.9\tex/latex/tools\tabularx.sty"
Package: tabularx 2016/02/03 v2.11b `tabularx' package (DPC)
\TX@col@width=\dimen172
\TX@old@table=\dimen173
\TX@old@col=\dimen174
\TX@target=\dimen175
\TX@delta=\dimen176
\TX@cols=\count142
\TX@ftn=\toks39
))
("C:\Program Files\MiKTeX 2.9\tex/latex/multirow\multirow.sty"
Package: multirow 2019/05/31 v2.5 Span multiple rows of a table
\multirow@colwidth=\skip68
\multirow@cntb=\count143
\multirow@dima=\skip69
\bigstrutjot=\dimen177
)
("C:\Program Files\MiKTeX 2.9\tex/latex/algorithms\algorithm.sty"
Package: algorithm 2009/08/24 v0.1 Document Style `algorithm' - floating enviro
nment

("C:\Program Files\MiKTeX 2.9\tex/latex/float\float.sty"
Package: float 2001/11/08 v1.3d Float enhancements (AL)
\c@float@type=\count144
\float@exts=\toks40
\float@box=\box39
\@float@everytoks=\toks41
\@floatcapt=\box40
)
\@float@every@algorithm=\toks42
\c@algorithm=\count145
)
("C:\Program Files\MiKTeX 2.9\tex/latex/mathtools\mathtools.sty"
Package: mathtools 2018/01/08 v1.21 mathematical typesetting tools

("C:\Program Files\MiKTeX 2.9\tex/latex/tools\calc.sty"
Package: calc 2017/05/25 v4.3 Infix arithmetic (KKT,FJ)
\calc@Acount=\count146
\calc@Bcount=\count147
\calc@Adimen=\dimen178
\calc@Bdimen=\dimen179
\calc@Askip=\skip70
\calc@Bskip=\skip71
LaTeX Info: Redefining \setlength on input line 80.
LaTeX Info: Redefining \addtolength on input line 81.
\calc@Ccount=\count148
\calc@Cskip=\skip72
)
("C:\Program Files\MiKTeX 2.9\tex/latex/mathtools\mhsetup.sty"
Package: mhsetup 2017/03/31 v1.3 programming setup (MH)
)
LaTeX Info: Thecontrolsequence`\('isalreadyrobust on input line 129.
LaTeX Info: Thecontrolsequence`\)'isalreadyrobust on input line 129.
LaTeX Info: Thecontrolsequence`\['isalreadyrobust on input line 129.
LaTeX Info: Thecontrolsequence`\]'isalreadyrobust on input line 129.
\g_MT_multlinerow_int=\count149
\l_MT_multwidth_dim=\dimen180
\origjot=\skip73
\l_MT_shortvdotswithinadjustabove_dim=\dimen181
\l_MT_shortvdotswithinadjustbelow_dim=\dimen182
\l_MT_above_intertext_sep=\dimen183
\l_MT_below_intertext_sep=\dimen184
\l_MT_above_shortintertext_sep=\dimen185
\l_MT_below_shortintertext_sep=\dimen186
)
("C:\Program Files\MiKTeX 2.9\tex/latex/setspace\setspace.sty"
Package: setspace 2011/12/19 v6.7a set line spacing
) (Manuscript.aux)
\openout1 = `Manuscript.aux'.

LaTeX Font Info:    Checking defaults for OML/cmm/m/it on input line 191.
LaTeX Font Info:    ... okay on input line 191.
LaTeX Font Info:    Checking defaults for T1/cmr/m/n on input line 191.
LaTeX Font Info:    ... okay on input line 191.
LaTeX Font Info:    Checking defaults for OT1/cmr/m/n on input line 191.
LaTeX Font Info:    ... okay on input line 191.
LaTeX Font Info:    Checking defaults for OMS/cmsy/m/n on input line 191.
LaTeX Font Info:    ... okay on input line 191.
LaTeX Font Info:    Checking defaults for OMX/cmex/m/n on input line 191.
LaTeX Font Info:    ... okay on input line 191.
LaTeX Font Info:    Checking defaults for U/cmr/m/n on input line 191.
LaTeX Font Info:    ... okay on input line 191.
LaTeX Font Info:    Checking defaults for TS1/cmr/m/n on input line 191.
LaTeX Font Info:    Try loading font information for TS1+cmr on input line 191.

 ("C:\Program Files\MiKTeX 2.9\tex/latex/base\ts1cmr.fd"
File: ts1cmr.fd 2014/09/29 v2.5h Standard LaTeX font definitions
)
LaTeX Font Info:    ... okay on input line 191.
LaTeX Font Info:    Checking defaults for PD1/pdf/m/n on input line 191.
LaTeX Font Info:    ... okay on input line 191.

*geometry* driver: auto-detecting
*geometry* detected driver: pdftex
*geometry* verbose mode - [ preamble ] result:
* driver: pdftex
* paper: letterpaper
* layout: <same size as paper>
* layoutoffset:(h,v)=(0.0pt,0.0pt)
* modes: 
* h-part:(L,W,R)=(198.7425pt, 323.40732pt, 92.14519pt)
* v-part:(T,H,B)=(61.42993pt, 638.14268pt, 95.39737pt)
* \paperwidth=614.295pt
* \paperheight=794.96999pt
* \textwidth=379.4175pt
* \textheight=632.36249pt
* \oddsidemargin=126.4725pt
* \evensidemargin=126.4725pt
* \topmargin=-47.84006pt
* \headheight=12.0pt
* \headsep=25.0pt
* \topskip=10.0pt
* \footskip=54.2025pt
* \marginparwidth=65.0pt
* \marginparsep=11.0pt
* \columnsep=10.0pt
* \skip\footins=9.0pt plus 4.0pt minus 2.0pt
* \hoffset=0.0pt
* \voffset=0.0pt
* \mag=1000
* \@twocolumnfalse
* \@twosidefalse
* \@mparswitchfalse
* \@reversemarginfalse
* (1in=72.27pt=25.4mm, 1cm=28.453pt)

(C:\Users\Woqar\AppData\Roaming\MiKTeX\2.9\tex/context/base\supp-pdf.mkii
[Loading MPS to PDF converter (version 2006.09.02).]
\scratchcounter=\count150
\scratchdimen=\dimen187
\scratchbox=\box41
\nofMPsegments=\count151
\nofMParguments=\count152
\everyMPshowfont=\toks43
\MPscratchCnt=\count153
\MPscratchDim=\dimen188
\MPnumerator=\count154
\makeMPintoPDFobject=\count155
\everyMPtoPDFconversion=\toks44
) ("C:\Program Files\MiKTeX 2.9\tex/latex/ucs\ucsencs.def"
File: ucsencs.def 2011/01/21 Fixes to fontencodings LGR, T3
)
\AtBeginShipoutBox=\box42
Package hyperref Info: Link coloring OFF on input line 191.
LaTeX Info: Redefining \ref on input line 191.
LaTeX Info: Redefining \pageref on input line 191.
LaTeX Info: Redefining \nameref on input line 191.
 (Manuscript.out)
(Manuscript.out)
\@outlinefile=\write3
\openout3 = `Manuscript.out'.

LaTeX Info: Redefining \microtypecontext on input line 191.
Package microtype Info: Generating PDF output.
Package microtype Info: Character protrusion enabled (level 2).
Package microtype Info: Using default protrusion set `alltext'.
Package microtype Info: Automatic font expansion enabled (level 2),
(microtype)             stretch: 20, shrink: 20, step: 1, non-selected.
Package microtype Info: Using default expansion set `basictext'.
Package microtype Info: No adjustment of tracking.
Package microtype Info: No adjustment of interword spacing.
Package microtype Info: No adjustment of character kerning.
 ("C:\Program Files\MiKTeX 2.9\tex/latex/microtype\mt-cmr.cfg"
File: mt-cmr.cfg 2013/05/19 v2.2 microtype config. file: Computer Modern Roman 
(RS)
)
Package caption Info: Begin \AtBeginDocument code.
Package caption Info: float package is loaded.
Package caption Info: longtable package is loaded.
("C:\Program Files\MiKTeX 2.9\tex/latex/caption\ltcaption.sty"
Package: ltcaption 2018/08/26 v1.4-95 longtable captions (AR)
)
Package caption Info: End \AtBeginDocument code.
Package lastpage Info: Please have a look at the pageslts package at
(lastpage)             https://www.ctan.org/pkg/pageslts
(lastpage)             ! on input line 191.
LaTeX Font Info:    Try loading font information for U+msa on input line 202.

("C:\Program Files\MiKTeX 2.9\tex/latex/amsfonts\umsa.fd"
File: umsa.fd 2013/01/14 v3.01 AMS symbols A
)
("C:\Program Files\MiKTeX 2.9\tex/latex/microtype\mt-msa.cfg"
File: mt-msa.cfg 2006/02/04 v1.1 microtype config. file: AMS symbols (a) (RS)
)
LaTeX Font Info:    Try loading font information for U+msb on input line 202.

("C:\Program Files\MiKTeX 2.9\tex/latex/amsfonts\umsb.fd"
File: umsb.fd 2013/01/14 v3.01 AMS symbols B
)
("C:\Program Files\MiKTeX 2.9\tex/latex/microtype\mt-msb.cfg"
File: mt-msb.cfg 2005/06/01 v1.0 microtype config. file: AMS symbols (b) (RS)
)
Package microtype Info: Loading generic protrusion settings for font family
(microtype)             `cmss' (encoding: OT1).
(microtype)             For optimal results, create family-specific settings.
(microtype)             See the microtype manual for details.
 [1

{C:/Users/Woqar/AppData/Local/MiKTeX/2.9/pdftex/config/pdftex.map}]
Package epstopdf Info: Source file: <Fig_1.eps>
(epstopdf)                    date: 2020-12-10 19:24:52
(epstopdf)                    size: 215854 bytes
(epstopdf)             Output file: <Fig_1-eps-converted-to.pdf>
(epstopdf)                    date: 2020-12-10 19:28:48
(epstopdf)                    size: 24554 bytes
(epstopdf)             Command: <epstopdf --outfile=Fig_1-eps-converted-to.pdf 
Fig_1.eps>
(epstopdf)             \includegraphics on input line 262.
Package epstopdf Info: Output file is already uptodate.
<Fig_1-eps-converted-to.pdf, id=79, 212.795pt x 163.61125pt>
File: Fig_1-eps-converted-to.pdf Graphic file (type pdf)
<use Fig_1-eps-converted-to.pdf>
Package pdftex.def Info: Fig_1-eps-converted-to.pdf  used on input line 262.
(pdftex.def)             Requested size: 265.59108pt x 204.21646pt.
 [2 <./Fig_1-eps-converted-to.pdf>] [3] [4] [5] [6]
Package epstopdf Info: Source file: <Bit_Plane_Slicing1.eps>
(epstopdf)                    date: 2020-12-10 19:19:08
(epstopdf)                    size: 960274 bytes
(epstopdf)             Output file: <Bit_Plane_Slicing1-eps-converted-to.pdf>
(epstopdf)                    date: 2020-12-10 19:28:48
(epstopdf)                    size: 35946 bytes
(epstopdf)             Command: <epstopdf --outfile=Bit_Plane_Slicing1-eps-conv
erted-to.pdf Bit_Plane_Slicing1.eps>
(epstopdf)             \includegraphics on input line 379.
Package epstopdf Info: Output file is already uptodate.
<Bit_Plane_Slicing1-eps-converted-to.pdf, id=212, 618.31pt x 255.95625pt>
File: Bit_Plane_Slicing1-eps-converted-to.pdf Graphic file (type pdf)
<use Bit_Plane_Slicing1-eps-converted-to.pdf>
Package pdftex.def Info: Bit_Plane_Slicing1-eps-converted-to.pdf  used on input
 line 379.
(pdftex.def)             Requested size: 265.59108pt x 109.94577pt.


LaTeX Warning: `!h' float specifier changed to `!ht'.

[7]
Package epstopdf Info: Source file: <./media/Transform_fig_2.eps>
(epstopdf)                    date: 2020-12-10 19:17:22
(epstopdf)                    size: 1284255 bytes
(epstopdf)             Output file: <./media/Transform_fig_2-eps-converted-to.p
df>
(epstopdf)                    date: 2020-12-10 19:28:48
(epstopdf)                    size: 28138 bytes
(epstopdf)             Command: <epstopdf --outfile=./media/Transform_fig_2-eps
-converted-to.pdf ./media/Transform_fig_2.eps>
(epstopdf)             \includegraphics on input line 401.
Package epstopdf Info: Output file is already uptodate.
<./media/Transform_fig_2-eps-converted-to.pdf, id=233, 438.63875pt x 173.64874p
t>
File: ./media/Transform_fig_2-eps-converted-to.pdf Graphic file (type pdf)
<use ./media/Transform_fig_2-eps-converted-to.pdf>
Package pdftex.def Info: ./media/Transform_fig_2-eps-converted-to.pdf  used on 
input line 401.
(pdftex.def)             Requested size: 303.53514pt x 120.16486pt.
Package epstopdf Info: Source file: <media/Block_diag_fig_3.eps>
(epstopdf)                    date: 2020-12-10 19:16:32
(epstopdf)                    size: 1688389 bytes
(epstopdf)             Output file: <media/Block_diag_fig_3-eps-converted-to.pd
f>
(epstopdf)                    date: 2020-12-10 19:28:50
(epstopdf)                    size: 104461 bytes
(epstopdf)             Command: <epstopdf --outfile=media/Block_diag_fig_3-eps-
converted-to.pdf media/Block_diag_fig_3.eps>
(epstopdf)             \includegraphics on input line 413.
Package epstopdf Info: Output file is already uptodate.
<media/Block_diag_fig_3-eps-converted-to.pdf, id=235, 1021.8175pt x 273.02pt>
File: media/Block_diag_fig_3-eps-converted-to.pdf Graphic file (type pdf)
<use media/Block_diag_fig_3-eps-converted-to.pdf>
Package pdftex.def Info: media/Block_diag_fig_3-eps-converted-to.pdf  used on i
nput line 413.
(pdftex.def)             Requested size: 375.6254pt x 100.36176pt.
 [8 <./Bit_Plane_Slicing1-eps-converted-to.pdf>] [9 <./media/Transform_fig_2-ep
s-converted-to.pdf> <./media/Block_diag_fig_3-eps-converted-to.pdf>]
[10] [11]
Package epstopdf Info: Source file: <media/myGraph.eps>
(epstopdf)                    date: 2020-12-10 19:17:10
(epstopdf)                    size: 13131855 bytes
(epstopdf)             Output file: <media/myGraph-eps-converted-to.pdf>
(epstopdf)                    date: 2020-12-10 19:28:52
(epstopdf)                    size: 66348 bytes
(epstopdf)             Command: <epstopdf --outfile=media/myGraph-eps-converted
-to.pdf media/myGraph.eps>
(epstopdf)             \includegraphics on input line 510.
Package epstopdf Info: Output file is already uptodate.
<media/myGraph-eps-converted-to.pdf, id=293, 433.62pt x 289.08pt>
File: media/myGraph-eps-converted-to.pdf Graphic file (type pdf)
<use media/myGraph-eps-converted-to.pdf>
Package pdftex.def Info: media/myGraph-eps-converted-to.pdf  used on input line
 510.
(pdftex.def)             Requested size: 341.47342pt x 227.66052pt.
 [12 <./media/myGraph-eps-converted-to.pdf>]
Package epstopdf Info: Source file: <Purity_figure_5.eps>
(epstopdf)                    date: 2020-12-10 19:26:58
(epstopdf)                    size: 2827983 bytes
(epstopdf)             Output file: <Purity_figure_5-eps-converted-to.pdf>
(epstopdf)                    date: 2020-12-10 19:28:52
(epstopdf)                    size: 107962 bytes
(epstopdf)             Command: <epstopdf --outfile=Purity_figure_5-eps-convert
ed-to.pdf Purity_figure_5.eps>
(epstopdf)             \includegraphics on input line 568.
Package epstopdf Info: Output file is already uptodate.
<Purity_figure_5-eps-converted-to.pdf, id=314, 776.9025pt x 602.25pt>
File: Purity_figure_5-eps-converted-to.pdf Graphic file (type pdf)
<use Purity_figure_5-eps-converted-to.pdf>
Package pdftex.def Info: Purity_figure_5-eps-converted-to.pdf  used on input li
ne 568.
(pdftex.def)             Requested size: 375.6254pt x 291.1903pt.
 [13] [14 <./Purity_figure_5-eps-converted-to.pdf>]

LaTeX Warning: No positions in optional float specifier.
               Default added (so using `tbp') on input line 691.


LaTeX Warning: No positions in optional float specifier.
               Default added (so using `tbp') on input line 736.


LaTeX Warning: No positions in optional float specifier.
               Default added (so using `tbp') on input line 840.

<Tables789/Table7.png, id=359, 1002.74625pt x 476.78125pt>
File: Tables789/Table7.png Graphic file (type png)
<use Tables789/Table7.png>
Package pdftex.def Info: Tables789/Table7.png  used on input line 844.
(pdftex.def)             Requested size: 626.04233pt x 297.68199pt.

LaTeX Warning: No positions in optional float specifier.
               Default added (so using `tbp') on input line 905.

<Tables789/Table8.png, id=361, 1204.5pt x 448.074pt>
File: Tables789/Table8.png Graphic file (type png)
<use Tables789/Table8.png>
Package pdftex.def Info: Tables789/Table8.png  used on input line 909.
(pdftex.def)             Requested size: 626.04233pt x 232.89725pt.

LaTeX Warning: No positions in optional float specifier.
               Default added (so using `tbp') on input line 990.

<Tables789/Table9.png, id=362, 1002.74625pt x 555.07375pt>
File: Tables789/Table9.png Graphic file (type png)
<use Tables789/Table9.png>
Package pdftex.def Info: Tables789/Table9.png  used on input line 994.
(pdftex.def)             Requested size: 626.04233pt x 346.5645pt.
[15] [16] [17] [18 <./Tables789/Table7.png>] [19 <./Tables789/Table8.png>]
[20 <./Tables789/Table9.png>]

LaTeX Warning: No positions in optional float specifier.
               Default added (so using `tbp') on input line 1020.

[21] ("C:\Program Files\MiKTeX 2.9\tex/latex/ucs\uni-32.def"
File: uni-32.def 2013/05/13 UCS: Unicode data U+2000..U+20FF
) [22]
("C:\Program Files\MiKTeX 2.9\tex/latex/ucs\uni-0.def"
File: uni-0.def 2013/05/13 UCS: Unicode data U+0000..U+00FF
) [23] [24]

AED: lastpage setting LastPage
[25]
Package atveryend Info: Empty hook `BeforeClearDocument' on input line 1212.
Package atveryend Info: Empty hook `AfterLastShipout' on input line 1212.
 (Manuscript.aux)
Package atveryend Info: Executing hook `AtVeryEndDocument' on input line 1212.
Package atveryend Info: Executing hook `AtEndAfterFileList' on input line 1212.

Package rerunfilecheck Info: File `Manuscript.out' has not changed.
(rerunfilecheck)             Checksum: E92A148CEED6E9932FC5C3C1CB23CDA3;873.
Package atveryend Info: Empty hook `AtVeryVeryEnd' on input line 1212.
 ) 
Here is how much of TeX's memory you used:
 14203 strings out of 492895
 214051 string characters out of 3133480
 500814 words of memory out of 3000000
 17651 multiletter control sequences out of 15000+200000
 9860 words of font info for 59 fonts, out of 3000000 for 9000
 1141 hyphenation exceptions out of 8191
 53i,21n,92p,2378b,602s stack positions out of 5000i,500n,10000p,200000b,50000s
 <C:\Users\Woqar\AppData\Local\MiKTeX\2.9\fonts/pk/ljfour/jknappen/ec/dpi600\
tcrm1000.pk><C:/Program Files/MiKTeX 2.9/fonts/type1/public/amsfonts/cm/cmbx10.
pfb><C:/Program Files/MiKTeX 2.9/fonts/type1/public/amsfonts/cm/cmbx12.pfb><C:/
Program Files/MiKTeX 2.9/fonts/type1/public/amsfonts/cm/cmex10.pfb><C:/Program 
Files/MiKTeX 2.9/fonts/type1/public/amsfonts/cm/cmmi10.pfb><C:/Program Files/Mi
KTeX 2.9/fonts/type1/public/amsfonts/cm/cmmi5.pfb><C:/Program Files/MiKTeX 2.9/
fonts/type1/public/amsfonts/cm/cmmi7.pfb><C:/Program Files/MiKTeX 2.9/fonts/typ
e1/public/amsfonts/cm/cmr10.pfb><C:/Program Files/MiKTeX 2.9/fonts/type1/public
/amsfonts/cm/cmr12.pfb><C:/Program Files/MiKTeX 2.9/fonts/type1/public/amsfonts
/cm/cmr7.pfb><C:/Program Files/MiKTeX 2.9/fonts/type1/public/amsfonts/cm/cmss8.
pfb><C:/Program Files/MiKTeX 2.9/fonts/type1/public/amsfonts/cm/cmsy10.pfb><C:/
Program Files/MiKTeX 2.9/fonts/type1/public/amsfonts/cm/cmsy7.pfb><C:/Program F
iles/MiKTeX 2.9/fonts/type1/public/amsfonts/cm/cmti10.pfb>
Output written on Manuscript.pdf (25 pages, 1650054 bytes).
PDF statistics:
 519 PDF objects out of 1000 (max. 8388607)
 138 named destinations out of 1000 (max. 500000)
 10398 words of extra memory for PDF output out of 12000 (max. 10000000)
