# Supplementary material for: VCC-BPS: Vertical Collaborative Clustering using Bit Plane Slicing
Source: PLoS One. 2021 Jan 11;16(1):e0244691. doi: 10.1371/journal.pone.0244691 (PMC7799819; doi:10.1371/journal.pone.0244691)
Supplement: S1 File — (ZIP) [file pone.0244691.s001.zip › Manuscript/Manuscript.out]

\BOOKMARK [1][-]{section.1}{Introduction}{}% 1
\BOOKMARK [1][-]{section.2}{Literature Review}{}% 2
\BOOKMARK [2][-]{subsection.2.1}{Clustering}{section.2}% 3
\BOOKMARK [2][-]{subsection.2.2}{Collaborative Clustering and the Vertical Type}{section.2}% 4
\BOOKMARK [2][-]{subsection.2.3}{Bit Plane Slicing}{section.2}% 5
\BOOKMARK [1][-]{section.3}{Proposed Methodology}{}% 6
\BOOKMARK [2][-]{subsection.3.1}{Local phase}{section.3}% 7
\BOOKMARK [2][-]{subsection.3.2}{Collaborative phase}{section.3}% 8
\BOOKMARK [1][-]{section.4}{Result Evaluation }{}% 9
\BOOKMARK [2][-]{subsection.4.1}{Datasets}{section.4}% 10
\BOOKMARK [2][-]{subsection.4.2}{Evaluation Metrics}{section.4}% 11
\BOOKMARK [2][-]{subsection.4.3}{Experimental Results}{section.4}% 12
\BOOKMARK [1][-]{section.5}{Discussion}{}% 13
\BOOKMARK [1][-]{section.6}{Conclusion and Future Work}{}% 14
