# Supplementary material for: VCC-BPS: Vertical Collaborative Clustering using Bit Plane Slicing
Source: PLoS One. 2021 Jan 11;16(1):e0244691. doi: 10.1371/journal.pone.0244691 (PMC7799819; doi:10.1371/journal.pone.0244691)
Supplement: S1 File — (ZIP) [file pone.0244691.s001.zip › Manuscript/My_Ref.bib]

@inproceedings{r1,
  title={An empirical evaluation of supervised learning in high dimensions},
  author={Caruana, Rich and Karampatziakis, Nikos and Yessenalina, Ainur},
  booktitle={Proceedings of the 25th international conference on Machine learning},
  pages={96--103},
  year={2008}
}

@article{r2,
	title={Collaborative clustering: Why, when, what and how},
	author={Cornu{\'e}jols, Antoine and Wemmert, C{\'e}dric and Gan{\c{c}}arski, Pierre and Bennani, Youn{\`e}s},
	journal={Information Fusion},
	volume={39},
	pages={81--95},
	year={2018},
	publisher={Elsevier}
}

@book{r3,
	title={Partitional clustering algorithms},
	author={Celebi, M Emre},
	year={2014},
	publisher={Springer}
}

@article{r4,
	title={Combining multiple clusterings using evidence accumulation},
	author={Fred, Ana LN and Jain, Anil K},
	journal={IEEE transactions on pattern analysis and machine intelligence},
	volume={27},
	number={6},
	pages={835--850},
	year={2005},
	publisher={IEEE}
}

@article{r5,
	title={Generative or discriminative? getting the best of both worlds},
	author={Bernardo, JM and Bayarri, MJ and Berger, JO and Dawid, AP and Heckerman, D and Smith, AFM and West, M},
	journal={Bayesian statistics},
	volume={8},
	number={3},
	pages={3--24},
	year={2007}
}

@book{r6,
	title={Understanding machine learning: From theory to algorithms},
	author={Shalev-Shwartz, Shai and Ben-David, Shai},
	year={2014},
	publisher={Cambridge university press}
}

@inproceedings{r7,
	title={Towards property-based classification of clustering paradigms},
	author={Ackerman, Margareta and Ben-David, Shai and Loker, David},
	booktitle={Advances in Neural Information Processing Systems},
	pages={10--18},
	year={2010}
}

@book{r8,
	title={The elements of statistical learning: data mining, inference, and prediction},
	author={Hastie, Trevor and Tibshirani, Robert and Friedman, Jerome},
	year={2009},
	publisher={Springer Science \& Business Media}
}

@article{r9,
	title={Collaborative clustering with background knowledge},
	author={Forestier, Germain and Gan{\c{c}}arski, Pierre and Wemmert, C{\'e}dric},
	journal={Data \& Knowledge Engineering},
	volume={69},
	number={2},
	pages={211--228},
	year={2010},
	publisher={Elsevier}
}

@article{r10,
	title={From horizontal to vertical collaborative clustering using generative topographic maps},
	author={Sublime, J{\'e}r{\'e}mie and Grozavu, Nistor and Cabanes, Gu{\'e}na{\"e}l and Bennani, Youn{\`e}s and Cornu{\'e}jols, Antoine},
	journal={International journal of hybrid intelligent systems},
	volume={12},
	number={4},
	pages={245--256},
	year={2015},
	publisher={IOS Press}
}

@article{r11,
	title={Consensus clustering in complex networks},
	author={Lancichinetti, Andrea and Fortunato, Santo},
	journal={Scientific reports},
	volume={2},
	pages={336},
	year={2012},
	publisher={Nature Publishing Group}
}


@article{r12,
	title={Consensus-like algorithms for estimation of Gaussian mixtures over large scale networks},
	author={Fagnani, Fabio and Fosson, Sophie M and Ravazzi, Chiara},
	journal={Mathematical Models and Methods in Applied Sciences},
	volume={24},
	number={02},
	pages={381--404},
	year={2014},
	publisher={World Scientific}
}

@article{r13,
	title={Clustering aggregation},
	author={Gionis, Aristides and Mannila, Heikki and Tsaparas, Panayiotis},
	journal={ACM Transactions on Knowledge Discovery from Data (TKDD)},
	volume={1},
	number={1},
	pages={4--es},
	year={2007},
	publisher={ACM New York, NY, USA}
}

@incollection{r14,
	title={A view of the EM algorithm that justifies incremental, sparse, and other variants},
	author={Neal, Radford M and Hinton, Geoffrey E},
	booktitle={Learning in graphical models},
	pages={355--368},
	year={1998},
	publisher={Springer}
}

@article{r15,
	title={Springer-Verlag New York},
	author={Kohonen, Teuvo and Schroeder, MR and Huang, TS and Maps, Self-Organizing},
	journal={Inc., Secaucus, NJ},
	volume={43},
	number={2},
	year={2001} 
}

@article{r16,
	title={GTM: The generative topographic mapping},
	author={Bishop, Christopher M and Svens{\'e}n, Markus and Williams, Christopher KI},
	journal={Neural computation},
	volume={10},
	number={1},
	pages={215--234},
	year={1998},
	publisher={MIT Press}
}

@article{r17,
	title={New self-organizing maps for multivariate sequences processing},
	author={Zehraoui, Farida and Bennani, Youn{\`e}s},
	journal={International Journal of Computational Intelligence and Applications},
	volume={5},
	number={04},
	pages={439--456},
	year={2005},
	publisher={World Scientific}
}

@article{r18,
	title={A look at some data on the Old Faithful geyser},
	author={Azzalini, Adelchi and Bowman, Adrian W},
	journal={Journal of the Royal Statistical Society: Series C (Applied Statistics)},
	volume={39},
	number={3},
	pages={357--365},
	year={1990},
	publisher={Wiley Online Library}
}

@misc{r19,
	title={UCI machine learning repository},
	author={Asuncion, Arthur and Newman, David},
	year={2007}
}

@inproceedings{r20,
	title={Learning confidence exchange in collaborative clustering},
	author={Grozavu, Nistor and Ghassany, Mohamad and Bennani, Younes},
	booktitle={The 2011 International Joint Conference on Neural Networks},
	pages={872--879},
	year={2011},
	organization={IEEE}
}

@article{r21,
	title={On some significance tests in cluster analysis},
	author={Bock, Hans-Hermann},
	journal={Journal of classification},
	volume={2},
	number={1},
	pages={77--108},
	year={1985},
	publisher={Springer}
}

@inproceedings{r22,
	title={Collaborative multi-view clustering},
	author={Ghassany, Mohamad and Grozavu, Nistor and Bennani, Younes},
	booktitle={The 2013 International Joint Conference on Neural Networks (IJCNN)},
	pages={1--8},
	year={2013},
	organization={IEEE}
}

@article{r23,
	title={Appropriate learning rate and neighborhood function of self-organizing map (SOM) for specific humidity pattern classification over Southern Thailand},
	author={Natita, W and Wiboonsak, W and Dusadee, S},
	journal={International Journal of Modeling and Optimization},
	volume={6},
	number={1},
	pages={61},
	year={2016},
	publisher={IACSIT Press}
}

@inproceedings{r24,
	title={Bit-plane compression: Transforming data for better compression in many-core architectures},
	author={Kim, Jungrae and Sullivan, Michael and Choukse, Esha and Erez, Mattan},
	booktitle={2016 ACM/IEEE 43rd Annual International Symposium on Computer Architecture (ISCA)},
	pages={329--340},
	year={2016},
	organization={IEEE}
}

@article{r25,
	title={Lossless image compression via bit-plane separation and multilayer context tree modeling},
	author={Podlasov, Alexey and Franti, Pasi},
	journal={Journal of Electronic Imaging},
	volume={15},
	number={4},
	pages={043009},
	year={2006},
	publisher={International Society for Optics and Photonics}
}

@inproceedings{r26,
	title={Optimizing exchange confidence during collaborative clustering},
	author={Sublime, J{\'e}r{\'e}mie and Maurel, Denis and Grozavu, Nistor and Matei, Basarab and Bennani, Youn{\`e}s},
	booktitle={2018 International Joint Conference on Neural Networks (IJCNN)},
	pages={1--8},
	year={2018},
	organization={IEEE}
}

@inproceedings{r27,
	title={Dark patches in clustering},
	author={Ishaq, Waqar and Buyukkaya, Eliya},
	booktitle={2017 International Conference on Computer Science and Engineering (UBMK)},
	pages={806--811},
	year={2017},
	organization={IEEE}
}

@inproceedings{r28,
	title={Collaborative clustering: How to select the optimal collaborators?},
	author={Rastin, Parisa and Cabanes, Gu{\'e}na{\"e}l and Grozavu, Nistor and Bennani, Younes},
	booktitle={2015 IEEE Symposium Series on Computational Intelligence},
	pages={787--794},
	year={2015},
	organization={IEEE}
}

@article{r29,
	title={Entropy based probabilistic collaborative clustering},
	author={Sublime, J{\'e}r{\'e}mie and Matei, Basarab and Cabanes, Gu{\'e}nael and Grozavu, Nistor and Bennani, Younes and Cornu{\'e}jols, Antoine},
	journal={Pattern Recognition},
	volume={72},
	pages={144--157},
	year={2017},
	publisher={Elsevier}
}

@inproceedings{r30,
	title={Diversity analysis in collaborative clustering},
	author={Grozavu, Nistor and Cabanes, Gu{\'e}na{\"e}l and Bennani, Younes},
	booktitle={2014 International Joint Conference on Neural Networks (IJCNN)},
	pages={1754--1761},
	year={2014},
	organization={IEEE}
}

@inproceedings{r31,
	title={Analysis of the influence of diversity in collaborative and multi-view clustering},
	author={Sublime, J{\'e}r{\'e}mie and Matei, Basarab and Murena, Pierre-Alexandre},
	booktitle={2017 International Joint Conference on Neural Networks (IJCNN)},
	pages={4126--4133},
	year={2017},
	organization={IEEE}
}

@article{r32,
	title={SFA-GTM: seismic facies analysis based on generative topographic map and RBF},
	author={Bedi, Jatin and Toshniwal, Durga},
	journal={arXiv preprint arXiv:1806.00193},
	year={2018}
}

@inproceedings{r33,
	title={A Hybrid Collaborative Clustering Using Self-Organizing Map},
	author={Filali, Ameni and Jlassi, Chiraz and Arous, Najet},
	booktitle={2017 IEEE/ACS 14th International Conference on Computer Systems and Applications (AICCSA)},
	pages={709--716},
	year={2017},
	organization={IEEE}
}

@inproceedings{34,
	title={Vertical collaborative clustering using generative topographic maps},
	author={Sublime, J{\'e}r{\'e}mie and Grozavu, Nistor and Bennani, Younes and Cornu{\'e}jols, Antoine},
	booktitle={2015 7th International Conference of Soft Computing and Pattern Recognition (SoCPaR)},
	pages={199--204},
	year={2015},
	organization={IEEE}
}

@article{r35,
	title={Collaborative clustering using prototype-based techniques},
	author={Ghassany, Mohamad and Grozavu, Nistor and Bennani, Youn{\`e}s},
	journal={International Journal of Computational Intelligence and Applications},
	volume={11},
	number={03},
	pages={1250017},
	year={2012},
	publisher={World Scientific}
}

@article{r36,
	title={Topological multi-view clustering for collaborative filtering},
	author={Falih, Issam and Grozavu, Nistor and Kanawati, Rushed and Bennani, Youn{\`e}s},
	journal={Procedia computer science},
	volume={144},
	pages={306--312},
	year={2018},
	publisher={Elsevier}
}

@inproceedings{r37,
	title={Selection of mother wavelet for image compression on basis of image},
	author={Kharate, Gajanan K and Ghatol, AA and Rege, PP},
	booktitle={2007 International Conference on Signal Processing, Communications and Networking},
	pages={281--285},
	year={2007},
	organization={IEEE}
}

@article{r38,
	title={Grayscale image compression using bit plane slicing and developed RLE algorithms},
	author={Albahadily, Hassan K and Tsviatkou, V Yu and Kanapelka, VK},
	journal={Int. J. Adv. Res. Comput. Commun. Eng.},
	volume={6},
	pages={309--314},
	year={2017}
}

@article{r39,
	title={A new simple and effective measure for bag-of-word inter-document similarity measurement},
	author={Aryal, Sunil and Ting, Kai Ming and Washio, Takashi and Haffari, Gholamreza},
	journal={arXiv preprint arXiv:1902.03402},
	year={2019}
} 

@article{r40,
	title={Jaccard distance based weighted sparse representation for coarse-to-fine plant species recognition},
	author={Zhang, Shanwen and Wu, Xiaowei and You, Zhuhong},
	journal={Plos one},
	volume={12},
	number={6},
	pages={e0178317},
	year={2017},
	publisher={Public Library of Science San Francisco, CA USA}
}
